# Supplementary material for: BUB1B (BUB1 Mitotic Checkpoint Serine/Threonine Kinase B) promotes lung adenocarcinoma by interacting with Zinc Finger Protein ZNF143 and regulating glycolysis
Source: Bioengineered. 2022 Jan 22;13(2):2471–85. doi: 10.1080/21655979.2021.2013108 (PMC8974056; doi:10.1080/21655979.2021.2013108)
Supplement: Supplemental Material [file KBIE_A_2013108_SM3984.zip]

Archive with 2 entries (1 files):
- supplementary/
- supplementary/Tab S1.docx
